# Supplementary material for: Autonomic stress reactivity and craving in individuals with problematic Internet use
Source: PLoS One. 2018 Jan 16;13(1):e0190951. doi: 10.1371/journal.pone.0190951 (PMC5770068; doi:10.1371/journal.pone.0190951)
Supplement: S2 File — (ZIP) [file pone.0190951.s002.zip]

Archive with 1 entries (1 files):
- Supportin_Information2_DataReporting.xls
