# Supplementary material for: Autonomic stress reactivity and craving in individuals with problematic Internet use
Source: PLoS One. 2018 Jan 16;13(1):e0190951. doi: 10.1371/journal.pone.0190951 (PMC5770068; doi:10.1371/journal.pone.0190951)
Supplement: S2 File — (ZIP) [file pone.0190951.s002.zip › Supportin_Information2_DataReporting.xls]

## Sheet: Sheet1
Subject	Group	STDNN_Phase1	RMSSD_Phase1	LF_Phase1	HF_Phase1	STDNN_Phase2	RMSSD_Phase2	LF_Phase2	HF_Phase2	STDNN_Phase3	RMSSD_Phase3	LF_Phase3	HF_Phase3	STDNN_Phase4	RMSSD_Phase4	LF_Phase4	HF_Phase4	STDNN_Phase5	RMSSD_Phase5	LF_Phase5	HF_Phase5	STDNN_Phase6	RMSSD_Phase6	LF_Phase6	HF_Phase6	STDNN_Phase7	RMSSD_Phase7	LF_Phase7	HF_Phase7	Craving_beforeTSST	Craving_afterTSST	AUDIT	CAST	DASS-Depression	DASS-Anxiety	DASS-Stress	DASS TOT	BIS-11 TOT	UPPS-NU	UPPS-PU	UPPS-LoPRE	UPPS-LoPER	UPPS-SS	OCI-R	TAS-20
1	non-PU	47.117	29.621	711.24	142.96	49.646	26.841	1373.1	194.35	74.024	46.354	5280.5	1150.6	49.743	32.097	1269.4	338.88	71.505	34.616	1564.6	499.92	96.03	58.265	7827.7	1643.8	71.243	46.683	1566.5	588.88	2	3	2	0	2	0	4	6	48	13	8	5	11	12	9	56
2	non-PU	105.63	32.51	2134.5	412.76	52.054	35.423	876.49	561.2	32.571	15.688	401.4	121.6	73.487	24.744	1632	309.89	53.542	42.09	1543.7	1010.7	49.244	30.008	855.98	276.8	93.313	37.984	7789.3	424.41	1	1	2	0	2	0	5	7	51	7	7	5	4	7	7	32
3	non-PU	73.113	26.677	843.7	399.33	39.662	20.75	430.21	452.89	38.041	18.422	357.61	201.34	37.84	18.866	955.79	303.51	37.066	23.082	204.52	357.02	36.061	20.863	465.13	327.89	53.058	29.963	1369.1	409.96	1	1	3	0	4	1	1	6	58	8	10	5	8	8	9	30
4	non-PU	84.574	28.143	739.09	393.68	50.754	35.779	639.55	986.72	37.842	18.707	235.88	76.627	51.276	20.361	1133.8	199.87	47.924	34.301	619.42	692.5	41.675	33.8	949.61	506.72	45.587	25.236	1721.2	274.68	3	2	5	0	3	5	11	19	59	5	7	5	4	5	5	39
5	non-PU	83.926	44.046	671.63	733.59	41.347	40.733	134.58	624.35	39.377	44.042	136.17	323.78	49.739	33.406	1150.8	640.87	51.83	51.554	266.89	356.73	33.007	37.465	121.87	449.25	66.465	34.44	597.05	587.8	1	1	8	0	1	1	3	5	64	9	8	9	8	16	9	35
6	non-PU	93.539	33.163	578.94	755.17	43.727	26.952	490.81	522.33	34.406	23.238	406.05	224.65	86.534	20.351	790.69	547.99	64.344	50.345	624.74	1950	50.985	35.199	528.38	1309.5	44.238	24.544	300.31	340.71	2	2	2	0	1	0	0	1	56	10	14	6	5	7	14	47
7	non-PU	78.077	33.976	1023	500.85	40.7	30.301	524.19	359.06	56.219	23.21	584.99	83.336	60.086	37.607	2902.8	566.39	52.874	35.785	452.85	380.86	50.428	43.804	675.83	393.5	53.794	22.707	616.11	297.59	1	2	5	0	3	5	12	20	51	9	7	4	4	10	8	42
8	non-PU	137.26	24.58	783.34	230.18	66.192	33.623	833.6	370.57	45.952	21.681	185.82	189.35	47.969	17.479	499.56	93.255	80.426	29.029	426.85	267.97	68.66	31.497	293.32	332.04	30.236	13.401	246.5	105.43	2	2	5	2	3	5	8	16	56	6	5	6	4	6	8	27
9	non-PU	81.746	40.09	1147.8	787.17	54.492	32.286	918.79	649.67	30.249	15.804	368.48	170.94	68.701	50.22	1606.8	1044.6	57.038	49.286	866.58	1155.9	49.937	34.606	1260.1	778.6	67.571	40.67	1312.8	587.53	1	1	5	0	5	2	8	15	58	10	8	9	4	10	2	31
10	non-PU	73.823	40.406	1071.7	897.09	46.173	40.268	338.48	1114.8	37.721	34.769	470.44	486.47	45.058	30.295	884.06	625.28	58.971	46.635	1049.8	1213.7	54.06	40.944	1218.8	796.75	53.791	38.968	2386.7	966.05	1	1	7	0	6	4	10	20	55	6	8	8	8	5	13	62
11	non-PU	158.3	48.688	1440.5	1072.8	46.567	52.997	758.09	1378.2	64.939	43.396	551.96	868.86	32.252	22.476	307.47	372.84	67.116	55.887	2860.6	1182.9	60.921	66.354	1427.2	1833.5	70.8	49.97	1919.6	1065.6	1	1	3	0	2	0	4	6	63	8	13	7	5	9	5	42
12	non-PU	75.629	67.681	2224.7	1887.8	67.111	43.694	554.43	570.17	92.584	64.48	4175.1	1288.4	71.358	72.486	2019.7	2451	63.108	60.789	1338.4	1371.8	72.045	56.219	2538.3	1652.9	62.261	59.445	1205.7	1157	1	1	4	1	3	1	9	13	66	11	11	9	5	9	6	41
13	non-PU	59.087	24.267	601.38	232.68	22.412	14.701	172.6	93.501	23.702	11.021	326.01	75.152	40.095	15.294	1203.7	198.86	33.432	21.082	218.59	174.83	35.708	19.789	815.4	109.12	33.44	15.527	592.28	201.01	1	2	1	0	4	0	5	9	43	7	7	4	5	11	10	34
14	non-PU	116.67	67.188	1464.1	1600.8	64.77	74.082	544.54	2856.4	53.18	56.838	523.71	691.67	54.851	36.181	945.31	277.7	73.704	76.946	2717.1	2862.6	78.748	79.596	1066.4	2400.9	69.384	65.037	2910.6	1460.1	1	2	19	2	3	2	7	12	53	14	13	6	5	12	7	41
15	non-PU	106.58	73.305	5022.9	2205	92.904	70.546	3865.4	2181.6	88.95	65.198	4082.7	1977.2	110.41	74.695	4236.5	1722.6	92.376	74.508	6104.7	2876.4	103.41	74.45	3727.9	1190.3	93.831	67.496	5593.4	1961.9	1	1	4	1	0	2	0	2	57	13	9	8	10	7	6	29
16	non-PU	64.494	31.435	740.08	804.69	87.503	34.822	1627.1	654.76	50.873	27.768	825.74	502.94	94.564	29.964	2672.7	426.96	65.849	42.91	792.04	1423.2	59.589	34.846	898.66	828.63	45.522	26.695	1336.7	197.85	1	1	2	0	1	2	6	9	55	11	12	8	8	9	5	34
17	non-PU	134.1	152.04	3613.5	11278	103.93	119.41	2139.6	3839.1	87.065	73.118	2226	4077.3	111.52	132.12	1933	7756.4	102.69	122.2	627.91	6934.2	74.498	73.023	1521.6	3399.2	123.29	138.99	1523.6	8168.9	1	1	0	0	9	4	12	25	45	14	5	5	4	7	6	32
18	non-PU	42.676	26.883	193.18	270.52	41.109	25.746	211.38	232	37.859	19.974	367.57	133.39	59.26	37.58	913.69	425.8	66.21	50.813	697.82	465.34	37.006	22.717	166.8	182.99	64.935	43.877	841	292.96	1	1	11	1	2	0	5	7	44	14	9	4	4	10	7	30
19	non-PU	65.733	52.654	1083.1	1860.9	63.278	57.181	1030.8	566.47	60.849	33.322	2772.2	466.46	84.961	68.299	2067	2699.3	71.59	59.902	955.18	2851	56.001	36.767	1219.4	376.98	80.358	65.31	3361.9	2083.8	1	1	0	0	4	1	11	16	51	13	8	4	4	5	10	32
20	non-PU	33.869	32.723	342.67	387.78	31.292	19.544	215.15	192.78	51.712	42.533	1029.7	642.72	45.937	45.755	130.01	305.27	45.685	37.521	99.807	264.76	35.957	28.736	359.88	331.01	33.898	25.698	143.08	283.74	1	1	3	7	6	7	7	20	63	11	10	8	8	8	8	40
21	non-PU	52.411	43.985	1242	372.81	75.381	52.104	3129.6	619.09	76.166	48.664	3706.5	651.82	75.974	47.585	3325.3	661.84	43.656	44.91	614.31	415.52	69.012	49.228	2068.7	1113.3	64.719	46.026	848.14	385.13	2	3	3	0	5	4	9	18	58	14	12	8	6	13	19	44
22	PU	64.255	61.268	740.1	1209.6	43.415	30.489	704.67	463.7	50.128	29.754	763.19	822.87	69.384	51.396	1122.8	1063.5	60.356	63.682	583.92	1426.6	52.856	31.249	1281.4	473.12	76.412	54.315	744.51	1215.6	2	3	13	1	5	6	6	17	67	11	5	11	8	12	11	52
23	PU	70.078	79.552	1162.6	2441.8	95.738	89.655	677.61	3611.4	101.53	71.876	2904.6	2481.1	92.009	99.254	2416	2941	92.067	100.84	3079.9	3674.8	91.94	76.606	1059.9	2648.8	90.8	94.196	1911.7	4050.8	2	1	2	0	3	6	6	15	49	7	13	16	15	14	17	47
24	PU	32.825	15.057	892.61	86.645	44.143	19.579	504.4	68.612	20.398	6.7306	198.34	24.285	42.554	23.393	621.83	80.513	39.048	22.686	482.24	157.08	36.045	12.395	521.35	130.51	39.827	16.362	496.85	89.338	1	1	1	0	1	2	3	6	60	8	9	13	12	8	25	63
25	PU	40.666	25.206	416.59	476.77	70.764	39.788	3485.2	787.29	62.6	34.277	1618.7	1004.3	36.792	20.36	390.67	229.8	41.69	20.182	285.02	257.33	52.808	19.438	2074.6	378.99	57.334	29.536	927.73	345.88	1	2	3	0	17	8	13	38	72	13	10	5	6	6	23	46
26	PU	52.748	30.004	1064.7	459.12	39.576	26.857	571.7	103.09	28.385	12.719	491.74	163.85	34.553	22.323	503.56	318.61	43.606	24.561	423.16	271.83	34.206	17.888	858.71	187.12	42.294	24.381	795.54	173.54	3	4	1	0	2	2	2	6	59	10	9	8	8	7	3	30
27	PU	35.432	27.459	599.62	449.38	49.494	25.414	880.68	193.44	63.937	28.832	1644.2	473.81	55.968	24.899	956.53	222.81	31.139	22.581	236.13	337.68	49.448	24.875	1587.9	371.94	49.086	26.127	894.76	372.82	1	2	21	1	2	1	6	9	71	13	13	9	7	11	17	40
28	PU	44.071	24.847	1662	66.932	51.365	26.521	2506.8	141.61	54.959	24.497	2059.9	215.74	50.087	27.421	2561.2	188.12	44.922	30.468	747.16	436.91	65.272	30.626	2868.2	262.42	59.683	31.653	2363.7	147.21	1	2	10	2	4	5	7	16	58	15	10	4	5	13	27	55
29	PU	91.138	97.919	1360.7	4619.2	78.436	55.19	1547.7	1167.6	97.067	53.685	2908.5	903.7	93.273	91.306	2910.7	3407	125.94	164.02	1680.9	6397.5	80.191	57.977	2728.4	1260.2	111.21	122.8	4242.9	7171.6	1	1	10	1	3	1	8	12	44	15	8	5	5	10	6	44
30	PU	40.388	19.551	399.81	194.33	57.005	33.128	2128.8	389.97	59.645	32.661	1675.9	390.4	45.188	19.508	595.09	199.99	61.485	35.794	2247	577.86	61.075	34.986	1436.1	546.89	51.683	27.305	2680.9	509.2	1	2	7	0	4	2	5	11	52	11	11	4	7	8	11	41
31	PU	49.031	39.983	734.34	1324.6	74.16	41.558	683.89	710.69	50.586	26.802	1911.4	372.43	60.934	46.644	1991.3	1232.5	55.668	48.047	1349.7	1019.6	52.572	28.206	1919.9	515.49	66.126	46.51	1258.3	969.01	1	2	11	0	9	11	9	29	67	11	13	10	12	13	16	57
32	PU	115.6	41.586	909.54	729.98	39.544	39.751	241.59	630.91	43.293	36.504	480.77	493.53	58.249	40.649	989.12	558.79	49.375	39.394	689	805.4	50.486	43.455	576.97	561.91	51.843	36.531	432.73	863.11	2	3	9	0	4	8	5	17	49	9	11	15	12	13	19	50
33	PU	73.474	22.73	1384.2	330.13	39.765	17.264	407.01	195.76	37.698	16.839	521.02	186.98	49.48	21.412	2404.8	426.33	49.86	24.479	787.68	296.91	47.257	24.713	1456.7	557.52	61.666	25.429	3080	635.14	2	2	8	0	8	6	10	24	63	8	10	12	12	8	23	42
34	PU	43.264	36.496	246.6	871.01	66.826	37.46	353.24	842.39	52.234	25.453	868.53	495.15	76.606	51.727	964.6	586.73	69.849	39.601	1972.2	479.43	66.143	41.761	2319.3	1524.7	72.875	42.002	1702.6	533.87	1	1	10	1	4	4	6	14	73	9	13	11	12	13	10	54
35	PU	65.516	40.444	1328.1	1404.6	50.116	38.944	426.95	1786.3	59.104	38.554	393.73	916.49	44.787	29.514	676.75	817.67	64.391	52.003	971.17	2203.8	39.979	33.801	270.02	783.5	64.274	43.591	2691.9	1446.2	2	2	10	0	11	10	12	33	64	14	16	8	7	16	16	57
36	PU	64.987	28.768	957.08	371.26	42.076	25.777	958.79	261.43	41.916	30.498	472.35	93.41	69.959	25.902	862.02	472.83	34.659	20.312	409.21	160.06	41.578	27.089	838.11	196.08	46.426	29.663	1507.5	433.53	2	3	8	0	4	2	4	10	69	10	8	10	9	6	11	54
37	PU	97.621	47.603	2223.1	1010.6	43.869	28.091	801.86	325.63	65.43	46.197	1659	820.72	76.368	44.69	2437.4	822.57	92.616	61.737	3101	707.63	61.53	41.009	1172.5	445.12	79.561	56.63	2626.3	2371.1	3	2	9	0	7	7	11	25	62	11	9	8	11	11	22	63
38	PU	89.363	89.106	1065	4567.6	60.379	66.646	1080.6	2195.8	94.388	83.839	3075.4	2078.5	88.671	97.107	478.91	3904.1	100.79	99.77	635.22	3810.8	101.6	91.207	3318.2	3950.2	93.887	88.126	663.5	5145.2	2	2	3	0	6	2	5	13	47	13	8	4	4	7	8	42
39	PU	65.531	38.169	1060.1	703.81	39.553	13.243	280.27	79.401	64.327	20.063	694.91	446.24	56.337	38.733	996.96	744.64	45.468	29.716	1183.8	544.76	47.487	19.934	649.93	390.13	69.759	34.506	2136.5	486.73	3	2	7	0	17	12	16	45	72	8	9	8	14	5	30	40
40	PU	45.791	21.887	945.6	131.02	35.033	16.479	559.99	60.054	27.173	11.328	427.47	125.38	33.086	16.714	182.51	86.532	33.446	15.218	278.36	74.159	30.741	8.3442	317.23	59.786	51.927	22.623	2068.7	373.02	1	1	8	0	10	0	7	17	47	15	8	4	4	10	12	41
41	PU	57.086	30.51	1072.3	427.75	71.392	41.445	2466.5	387.71	57.412	29.686	1747	714.46	77.78	46.37	4623.7	813.23	90.525	52.542	4495.4	1046.9	80.308	44.083	5393.2	1112.9	90.452	53.702	5337.2	632.8	3	3	9	11	16	8	13	37	66	12	11	5	12	13	15	69
42	PU	61.867	48.337	333.96	839.95	73.303	62.078	1771.5	867.88	55.178	38.181	1328.3	728.45	54.999	36.455	1354.2	329.9	61.384	37.991	2542	793.63	61.428	45.807	1216.1	1076.8	78.348	51.406	2866.7	1220.2	2	2	8	0	9	3	11	23	75	11	8	10	10	12	22	43
43	PU	39.818	30.938	552.49	330.49	69.019	27.64	521.02	273.21	68.894	38.823	1640	889.59	60.994	38.076	352.67	392.9	44.717	37.817	300.72	353.88	71.594	46.174	2148.5	1669.3	60.042	38.621	717.93	550.03	2	3	7	0	11	7	17	35	68	10	8	10	10	8	11	24
44	PU	128.82	45.156	724.46	1359.4	77.204	67.659	1250.9	4542.2	32.967	16.716	44.047	108.05	39.633	18.428	516.25	376.03	68.382	55.087	951.83	2168.7	67.588	61.624	1306.3	3177	36.366	19.449	490.94	411.86	3	4	11	1	14	10	12	36	70	9	11	10	12	12	22	42
45	PU	76.111	44.602	964.22	837.94	40.92	50.557	365.22	1022.4	52.689	41.479	268.73	744.7	45.499	30.04	1331.6	473.76	54.043	46.788	753.92	1096.6	51.324	52.261	489.33	910.36	56.802	38.172	1653.6	671.99	3	3	8	0	13	9	11	37	58	12	10	7	8	9	23	48
